# Supplementary material for: Diagnostic Accuracy of Coronary CT Angiography in Ruling Out Significant Coronary Artery Disease in Candidates for Transcatheter Aortic Valve Replacement
Source: J Cardiovasc Dev Dis. 2025 Oct 6;12(10):395. doi: 10.3390/jcdd12100395 (PMC12564097; doi:10.3390/jcdd12100395)
Supplement: Supplementary file 1 [file jcdd-12-00395-s001.zip]

Archive with 1 entries (1 files):
- jcdd-3832867-supplementary.pdf
